# Supplementary material for: Identification of MEDAG as a Hub Candidate Gene in the Onset and Progression of Type 2 Diabetes Mellitus by Comprehensive Bioinformatics Analysis
Source: Biomed Res Int. 2021 Feb 25;2021:3947350. doi: 10.1155/2021/3947350 (PMC7938259; doi:10.1155/2021/3947350)
Supplement: Supplementary 1 — Supplement Table 1: complete results of GO and KEGG enrichment analyses on the T2DM-related module and normal-related module. [file 3947350.f1.txt]

Enrichment analyses of clinic-related modules
GO-BP enrichment of T2DM-related module
ID	Description	GeneRatio	pvalue	p.adjust	geneID	Count
GO:0050727	regulation of inflammatory response	18/130	1.15E-08	3.15E-05	C7/APOD/MMP3/IL1RL1/IL6/PTGS2/IL33/EDNRB/SERPINF1/NT5E/ANXA1/HGF/IL1R1/SELE/SPHK1/SOCS3/CCR7/MGST2	18
GO:0050900	leukocyte migration	16/130	2.80E-07	0.000292446	APOD/IL6/IL33/MMP1/EDNRB/ANXA1/THBS1/IL1R1/GPR183/CH25H/SLC16A1/SELE/PDE4B/KITLG/CCL11/CCR7	16
GO:0060326	cell chemotaxis	12/130	3.21E-07	0.000292446	IL6/EDNRB/FGF2/ANXA1/HGF/SMOC2/THBS1/GPR183/CH25H/PDE4B/CCL11/CCR7	12
GO:1901342	regulation of vasculature development	15/130	4.66E-07	0.000319131	IL6/PTGS2/SERPINF1/DCN/FGF2/ANXA1/HGF/SMOC2/THBS1/ANGPTL4/SFRP1/SPHK1/CCL11/APLNR/RAPGEF2	15
GO:0061138	morphogenesis of a branching epithelium	10/130	6.94E-07	0.00032984	GPC3/FGF2/HGF/SEMA3C/SEMA3A/FGF7/SFRP1/RSPO3/SOCS3/CCL11	10
GO:0045765	regulation of angiogenesis	14/130	7.61E-07	0.00032984	IL6/PTGS2/SERPINF1/DCN/FGF2/ANXA1/HGF/SMOC2/THBS1/ANGPTL4/SFRP1/SPHK1/CCL11/APLNR	14
GO:0030198	extracellular matrix organization	13/130	9.62E-07	0.00032984	MMP10/MMP3/IL6/MMP1/DCN/MFAP4/FGF2/SMOC2/THBS1/FBLN5/VWF/FBLN1/PDPN	13
GO:1904018	positive regulation of vasculature development	11/130	1.02E-06	0.00032984	PTGS2/FGF2/ANXA1/HGF/SMOC2/THBS1/ANGPTL4/SPHK1/CCL11/APLNR/RAPGEF2	11
GO:0002825	regulation of T-helper 1 type immune response	5/130	1.08E-06	0.00032984	IL1RL1/IL33/ANXA1/IL1R1/IL18R1	5
GO:0001763	morphogenesis of a branching structure	10/130	1.39E-06	0.000379103	GPC3/FGF2/HGF/SEMA3C/SEMA3A/FGF7/SFRP1/RSPO3/SOCS3/CCL11	10
GO:0032496	response to lipopolysaccharide	12/130	1.63E-06	0.000404718	IL6/PTGS2/IL24/EDNRB/DCN/PTGES/TFPI/SELE/BMP6/PDE4B/CCR7/MGST2	12
GO:0045766	positive regulation of angiogenesis	10/130	2.29E-06	0.000522459	PTGS2/FGF2/ANXA1/HGF/SMOC2/THBS1/ANGPTL4/SPHK1/CCL11/APLNR	10
GO:0002237	response to molecule of bacterial origin	12/130	2.63E-06	0.000554038	IL6/PTGS2/IL24/EDNRB/DCN/PTGES/TFPI/SELE/BMP6/PDE4B/CCR7/MGST2	12
GO:0001780	neutrophil homeostasis	4/130	4.51E-06	0.000824609	IL6/ANXA1/PDE4B/ITPKB	4
GO:0001819	positive regulation of cytokine production	14/130	4.52E-06	0.000824609	IL1RL1/IL6/PTGS2/IL33/ANXA1/HGF/THBS1/IL1R1/IL18R1/EREG/SPHK1/PDE4B/DDX21/CCR7	14
GO:0043062	extracellular structure organization	13/130	4.88E-06	0.000834111	MMP10/MMP3/IL6/MMP1/DCN/MFAP4/FGF2/SMOC2/THBS1/FBLN5/VWF/FBLN1/PDPN	13
GO:0050731	positive regulation of peptidyl-tyrosine phosphorylation	9/130	7.93E-06	0.00127619	IL6/IL24/LIF/IL11/HGF/FGF7/EREG/KITLG/SOCS3	9
GO:2000146	negative regulation of cell motility	12/130	8.59E-06	0.001306284	APOD/IL33/IL24/SERPINF1/DCN/FGF2/THBS1/SEMA3A/FBLN1/SFRP1/NAV3/PODN	12
GO:0030595	leukocyte chemotaxis	9/130	9.43E-06	0.00135822	IL6/EDNRB/ANXA1/THBS1/GPR183/CH25H/PDE4B/CCL11/CCR7	9
GO:0050730	regulation of peptidyl-tyrosine phosphorylation	10/130	1.21E-05	0.001654068	IL6/IL24/LIF/IL11/HGF/FGF7/SFRP1/EREG/KITLG/SOCS3	10
GO:0042088	T-helper 1 type immune response	5/130	1.28E-05	0.001665706	IL1RL1/IL33/ANXA1/IL1R1/IL18R1	5
GO:0048608	reproductive structure development	13/130	1.36E-05	0.001674523	PTGS2/LIF/SERPINF1/DCN/SEMA3A/SFRP1/EREG/BMP6/RSPO3/KITLG/SOCS3/EPAS1/MAMLD1	13
GO:0051271	negative regulation of cellular component movement	12/130	1.43E-05	0.001674523	APOD/IL33/IL24/SERPINF1/DCN/FGF2/THBS1/SEMA3A/FBLN1/SFRP1/NAV3/PODN	12
GO:0061458	reproductive system development	13/130	1.47E-05	0.001674523	PTGS2/LIF/SERPINF1/DCN/SEMA3A/SFRP1/EREG/BMP6/RSPO3/KITLG/SOCS3/EPAS1/MAMLD1	13
GO:2000050	regulation of non-canonical Wnt signaling pathway	4/130	1.75E-05	0.001916533	SFRP4/GPC3/SFRP1/RSPO3	4
GO:0040013	negative regulation of locomotion	12/130	1.96E-05	0.002067431	APOD/IL33/IL24/SERPINF1/DCN/FGF2/THBS1/SEMA3A/FBLN1/SFRP1/NAV3/PODN	12
GO:0060445	branching involved in salivary gland morphogenesis	4/130	2.11E-05	0.002136112	HGF/SEMA3C/SEMA3A/FGF7	4
GO:0001667	ameboidal-type cell migration	13/130	2.21E-05	0.002158751	PTGS2/EDNRB/SERPINF1/DCN/GPC3/FGF2/ANXA1/SMOC2/THBS1/SEMA3C/SEMA3A/FGF7/KITLG	13
GO:0030336	negative regulation of cell migration	11/130	3.07E-05	0.002896691	APOD/IL33/IL24/SERPINF1/DCN/FGF2/THBS1/SEMA3A/SFRP1/NAV3/PODN	11
GO:0001776	leukocyte homeostasis	6/130	3.33E-05	0.002902211	IL6/ANXA1/GPR183/PDE4B/KITLG/ITPKB	6
GO:0150077	regulation of neuroinflammatory response	5/130	3.35E-05	0.002902211	MMP3/IL6/PTGS2/IL33/SPHK1	5
GO:0097529	myeloid leukocyte migration	8/130	3.39E-05	0.002902211	IL6/EDNRB/ANXA1/THBS1/IL1R1/PDE4B/CCL11/CCR7	8
GO:0048660	regulation of smooth muscle cell proliferation	8/130	3.69E-05	0.003059218	APOD/IL6/PTGS2/OGN/FGF2/THBS1/EREG/NPR3	8
GO:0051897	positive regulation of protein kinase B signaling	8/130	3.84E-05	0.003094453	FGF2/HGF/THBS1/FGF7/RASD2/EREG/KITLG/CCR7	8
GO:0048659	smooth muscle cell proliferation	8/130	4.01E-05	0.003131932	APOD/IL6/PTGS2/OGN/FGF2/THBS1/EREG/NPR3	8
GO:0019371	cyclooxygenase pathway	3/130	5.91E-05	0.004377223	PTGS2/PTGES/PTGDS	3
GO:0032649	regulation of interferon-gamma production	6/130	5.92E-05	0.004377223	IL1RL1/IL33/IL1R1/IL18R1/PDE4B/CCR7	6
GO:0050673	epithelial cell proliferation	12/130	6.29E-05	0.004504944	EDNRB/SERPINF1/GPC3/FGF2/HGF/THBS1/FGF7/SFRP1/EREG/BMP6/CCL11/APLNR	12
GO:0002685	regulation of leukocyte migration	8/130	6.42E-05	0.004504944	APOD/IL6/IL33/ANXA1/THBS1/IL1R1/KITLG/CCR7	8
GO:1901570	fatty acid derivative biosynthetic process	6/130	7.07E-05	0.004837806	PTGS2/PTGES/HMGCL/PTGDS/MGST2/HSD17B8	6
GO:2000052	positive regulation of non-canonical Wnt signaling pathway	3/130	7.83E-05	0.005095458	GPC3/SFRP1/RSPO3	3
GO:0050678	regulation of epithelial cell proliferation	11/130	7.96E-05	0.005095458	EDNRB/SERPINF1/GPC3/FGF2/THBS1/FGF7/SFRP1/EREG/BMP6/CCL11/APLNR	11
GO:0006027	glycosaminoglycan catabolic process	5/130	8.01E-05	0.005095458	DCN/OGN/GPC3/FGF2/PRELP	5
GO:0097530	granulocyte migration	6/130	8.88E-05	0.005523143	ANXA1/THBS1/IL1R1/PDE4B/CCL11/CCR7	6
GO:0006979	response to oxidative stress	12/130	9.13E-05	0.00555571	APOD/MMP3/IL6/PTGS2/HGF/FBLN5/NR4A2/SPHK1/EPAS1/CCR7/KPNA4/SFPQ	12
GO:0006026	aminoglycan catabolic process	5/130	9.35E-05	0.005562785	DCN/OGN/GPC3/FGF2/PRELP	5
GO:0032103	positive regulation of response to external stimulus	10/130	0.000101505	0.005795054	IL1RL1/IL6/PTGS2/IL33/FGF2/SMOC2/THBS1/BMP6/CCR7/MGST2	10
GO:0048762	mesenchymal cell differentiation	8/130	0.000102922	0.005795054	IL6/EDNRB/HGF/SEMA3C/SEMA3A/SFRP1/KITLG/PDPN	8
GO:0007435	salivary gland morphogenesis	4/130	0.000103748	0.005795054	HGF/SEMA3C/SEMA3A/FGF7	4
GO:0032609	interferon-gamma production	6/130	0.000116384	0.006269605	IL1RL1/IL33/IL1R1/IL18R1/PDE4B/CCR7	6
GO:0043030	regulation of macrophage activation	5/130	0.000116825	0.006269605	IL1RL1/IL6/IL33/THBS1/SPHK1	5
GO:0001503	ossification	11/130	0.000124047	0.006529166	IL6/PTGS2/MGP/GPC3/HGF/ASPN/CHRDL1/SFRP1/KLF10/BMP6/DDX21	11
GO:2000095	regulation of Wnt signaling pathway, planar cell polarity pathway	3/130	0.000128227	0.00662181	GPC3/SFRP1/RSPO3	3
GO:0030282	bone mineralization	6/130	0.000135955	0.006890917	PTGS2/MGP/GPC3/ASPN/KLF10/BMP6	6
GO:0001755	neural crest cell migration	4/130	0.000145283	0.007229829	EDNRB/SEMA3C/SEMA3A/KITLG	4
GO:0014033	neural crest cell differentiation	5/130	0.000154592	0.007555685	EDNRB/SEMA3C/SEMA3A/SFRP1/KITLG	5
GO:0007431	salivary gland development	4/130	0.000161467	0.007753273	HGF/SEMA3C/SEMA3A/FGF7	4
GO:0090287	regulation of cellular response to growth factor stimulus	9/130	0.000186323	0.008792528	SFRP4/DCN/GPC3/FGF2/SMOC2/THBS1/ASPN/CHRDL1/SFRP1	9
GO:0022612	gland morphogenesis	6/130	0.000201097	0.009328839	HGF/SEMA3C/SEMA3A/FGF7/SFRP1/CCL11	6
GO:0030099	myeloid cell differentiation	11/130	0.000204726	0.009338906	LIF/IL11/GPC3/THBS1/GPR183/SFRP1/KLF10/KITLG/EPAS1/CCR7/ITPKB	11
GO:0002521	leukocyte differentiation	12/130	0.000216795	0.009608578	IL6/LIF/IL11/GPC3/ANXA1/GPR183/IL18R1/SFRP1/KLF10/KITLG/CCR7/ITPKB	12
GO:0018108	peptidyl-tyrosine phosphorylation	10/130	0.000217659	0.009608578	IL6/IL24/LIF/IL11/HGF/FGF7/SFRP1/EREG/KITLG/SOCS3	10
GO:0150076	neuroinflammatory response	5/130	0.000227931	0.009821763	MMP3/IL6/PTGS2/IL33/SPHK1	5
GO:0033135	regulation of peptidyl-serine phosphorylation	6/130	0.000231056	0.009821763	IL6/PTGS2/LIF/IL11/HGF/FNIP2	6
GO:0018212	peptidyl-tyrosine modification	10/130	0.000233253	0.009821763	IL6/IL24/LIF/IL11/HGF/FGF7/SFRP1/EREG/KITLG/SOCS3	10
Enrichment analyses of clinic-related modules
KEGG enrichment of T2DM-related module
ID	Description	GeneRatio	pvalue	p.adjust	geneID	Count
hsa04060	Cytokine-cytokine receptor interaction	0.186666667	4.23E-07	7.23E-05	9173/3569/90865/11009/3976/3589/3598/3554/6367/8809/355/654/6356/1236	14
hsa04668	TNF signaling pathway	0.106666667	8.58E-06	0.000733895	4314/3569/5743/3976/6401/8809/355/9021	8
hsa04061	Viral protein interaction with cytokine and cytokine receptor	0.08	0.000321054	0.018300105	3569/11009/6367/8809/6356/1236	6
hsa05144	Malaria	0.053333333	0.001163801	0.04975249	3569/3082/7057/6401	4
hsa04657	IL-17 signaling pathway	0.066666667	0.00177921	0.060848987	4314/3569/5743/4312/6356	5
hsa04630	JAK-STAT signaling pathway	0.08	0.003908175	0.111242099	3569/11009/3976/3589/3598/9021	6
hsa05143	African trypanosomiasis	0.04	0.00482813	0.111242099	3569/6401/355	3
hsa04151	PI3K-Akt signaling pathway	0.12	0.005419843	0.111242099	3569/2247/3082/7057/2791/2252/7450/2069/4254	9
hsa04010	MAPK signaling pathway	0.106666667	0.005854847	0.111242099	2247/3082/3554/2252/2069/355/4254/9693	8
hsa05167	Kaposi sarcoma-associated herpesvirus infection	0.08	0.008201942	0.140253207	3569/5743/2247/2791/9976/355	6
Enrichment analyses of clinic-related modules
GO-BP enrichment of normal-related module
ID	Description	GeneRatio	pvalue	p.adjust	geneID	Count
GO:0023061	signal release	81/1197	1.52E-17	7.96E-14	CARTPT/SLC2A2/GPR119/SLC18A2/G6PC2/RFX6/DPP4/PFKFB2/RBP4/ADCYAP1/CASR/EDN3/ACVR1C/PTPRN/NEUROD1/GLP1R/GAD2/CADPS/SYP/HADH/SLC30A8/UNC13A/STXBP5L/PTPRN2/CHRNA5/SYT4/BAIAP3/VSNL1/ISL1/PCLO/SYT11/VGF/CACNA2D2/NLGN1/UCN3/CRH/AGT/ABAT/SYT7/FFAR1/NKX6-1/P2RY1/SV2A/CACNA1D/RIMS2/PFN2/STXBP1/SNAP25/SCG5/NRXN1/TIAM1/ADCY1/ADM/KCNJ11/UCP2/GAL/KCNA5/LYN/STX1A/CPE/SYT1/CACNB2/VAMP8/EFNA5/CACNA1A/SYN1/PDX1/OX…	81
GO:0030073	insulin secretion	49/1197	8.33E-16	2.18E-12	CARTPT/SLC2A2/GPR119/G6PC2/RFX6/DPP4/PFKFB2/RBP4/ADCYAP1/CASR/ACVR1C/PTPRN/NEUROD1/GLP1R/HADH/SLC30A8/STXBP5L/PTPRN2/BAIAP3/VSNL1/ISL1/PCLO/VGF/CACNA2D2/UCN3/CRH/ABAT/SYT7/FFAR1/NKX6-1/CACNA1D/RIMS2/SNAP25/TIAM1/KCNJ11/UCP2/GAL/KCNA5/STX1A/EFNA5/CACNA1A/PDX1/OXCT1/GHSR/GCK/AACS/MAFA/RFX3/TCIRG1	49
GO:0007416	synapse assembly	44/1197	4.61E-15	8.04E-12	SLITRK6/ROBO2/GABRG2/GPM6A/CNTN5/PCDHB16/PCDHB4/LRRTM3/CDH2/PCDHB10/PCLO/LINGO2/LRRTM2/GAP43/PCDHB13/NLGN1/PCDHB6/SLITRK1/MAP1B/DNER/LRRN3/PCDHB3/PCDH17/NRXN1/GABRB3/PCDHB9/PCDHB11/GABRA1/PCDHB14/KIRREL3/MAGI2/GABRA2/NRCAM/PTPRD/RAB29/PCDHB5/EFNA5/GHSR/SNCA/SLIT1/DNM3/CLSTN3/BHLHB9/PCDHB2	44
GO:0046879	hormone secretion	59/1197	4.99E-14	3.73E-11	CARTPT/SLC2A2/GPR119/G6PC2/RFX6/DPP4/PFKFB2/RBP4/ADCYAP1/CASR/EDN3/ACVR1C/PTPRN/NEUROD1/GLP1R/HADH/SLC30A8/STXBP5L/PTPRN2/BAIAP3/VSNL1/ISL1/PCLO/VGF/CACNA2D2/UCN3/CRH/AGT/ABAT/SYT7/FFAR1/NKX6-1/P2RY1/CACNA1D/RIMS2/SNAP25/SCG5/TIAM1/ADM/KCNJ11/UCP2/GAL/KCNA5/LYN/STX1A/CPE/VAMP8/EFNA5/CACNA1A/PDX1/OXCT1/CYP19A1/GHSR/GCK/RAB11FIP1/AACS/MAFA/RFX3/TCIRG1	59
GO:0030072	peptide hormone secretion	51/1197	1.18E-13	7.71E-11	CARTPT/SLC2A2/GPR119/G6PC2/RFX6/DPP4/PFKFB2/RBP4/ADCYAP1/CASR/EDN3/ACVR1C/PTPRN/NEUROD1/GLP1R/HADH/SLC30A8/STXBP5L/PTPRN2/BAIAP3/VSNL1/ISL1/PCLO/VGF/CACNA2D2/UCN3/CRH/ABAT/SYT7/FFAR1/NKX6-1/CACNA1D/RIMS2/SNAP25/TIAM1/KCNJ11/UCP2/GAL/KCNA5/STX1A/CPE/EFNA5/CACNA1A/PDX1/OXCT1/GHSR/GCK/AACS/MAFA/RFX3/TCIRG1	51
GO:0009914	hormone transport	59/1197	2.20E-13	1.28E-10	CARTPT/SLC2A2/GPR119/G6PC2/RFX6/DPP4/PFKFB2/RBP4/ADCYAP1/CASR/EDN3/ACVR1C/PTPRN/NEUROD1/GLP1R/HADH/SLC30A8/STXBP5L/PTPRN2/BAIAP3/VSNL1/ISL1/PCLO/VGF/CACNA2D2/UCN3/CRH/AGT/ABAT/SYT7/FFAR1/NKX6-1/P2RY1/CACNA1D/RIMS2/SNAP25/SCG5/TIAM1/ADM/KCNJ11/UCP2/GAL/KCNA5/LYN/STX1A/CPE/VAMP8/EFNA5/CACNA1A/PDX1/OXCT1/CYP19A1/GHSR/GCK/RAB11FIP1/AACS/MAFA/RFX3/TCIRG1	59
GO:0050796	regulation of insulin secretion	40/1197	1.24E-12	6.37E-10	CARTPT/SLC2A2/G6PC2/RFX6/DPP4/PFKFB2/RBP4/CASR/ACVR1C/NEUROD1/GLP1R/HADH/SLC30A8/STXBP5L/BAIAP3/VSNL1/ISL1/CACNA2D2/UCN3/CRH/ABAT/SYT7/FFAR1/NKX6-1/CACNA1D/SNAP25/TIAM1/KCNJ11/UCP2/KCNA5/STX1A/EFNA5/CACNA1A/PDX1/OXCT1/GHSR/GCK/AACS/RFX3/TCIRG1	40
GO:0099504	synaptic vesicle cycle	39/1197	1.34E-12	6.37E-10	SLC17A6/SLC18A2/RAB27B/CADPS/SYP/FGF14/CDH2/STXBP5L/CHRNA5/SYT4/PCLO/SYT11/NLGN1/SYT7/DDC/SH3GL2/KIAA1107/P2RY1/SV2A/CACNA1D/RIMS2/PFN2/RAB3B/STXBP1/SNAP25/PCDH17/NRXN1/ADCY1/MAGI2/STX1A/SYT1/CACNB2/DNAJC6/SYN1/SYNJ1/SNCA/DNM3/VAMP2/GRIN3A	39
GO:0046883	regulation of hormone secretion	49/1197	1.30E-11	5.22E-09	CARTPT/SLC2A2/G6PC2/RFX6/DPP4/PFKFB2/RBP4/ADCYAP1/CASR/EDN3/ACVR1C/NEUROD1/GLP1R/HADH/SLC30A8/STXBP5L/BAIAP3/VSNL1/ISL1/CACNA2D2/UCN3/CRH/AGT/ABAT/SYT7/FFAR1/NKX6-1/P2RY1/CACNA1D/SNAP25/SCG5/TIAM1/KCNJ11/UCP2/GAL/KCNA5/STX1A/VAMP8/EFNA5/CACNA1A/PDX1/OXCT1/CYP19A1/GHSR/GCK/RAB11FIP1/AACS/RFX3/TCIRG1	49
GO:0090276	regulation of peptide hormone secretion	41/1197	7.34E-11	2.74E-08	CARTPT/SLC2A2/G6PC2/RFX6/DPP4/PFKFB2/RBP4/ADCYAP1/CASR/ACVR1C/NEUROD1/GLP1R/HADH/SLC30A8/STXBP5L/BAIAP3/VSNL1/ISL1/CACNA2D2/UCN3/CRH/ABAT/SYT7/FFAR1/NKX6-1/CACNA1D/SNAP25/TIAM1/KCNJ11/UCP2/KCNA5/STX1A/EFNA5/CACNA1A/PDX1/OXCT1/GHSR/GCK/AACS/RFX3/TCIRG1	41
GO:0010975	regulation of neuron projection development	67/1197	9.96E-10	3.47E-07	ROBO2/CXCL12/LPAR3/ADCYAP1/CNTN1/STMN2/BMP5/UNC13A/CTNNA2/SYT4/SERPINI1/NLGN1/AGT/SLITRK1/MAP1B/NKX6-1/FSTL4/PLK2/CHN1/RIMS2/SNAP25/ATP8A2/RAP1GAP2/TENM3/EPHA4/PAK3/ITM2C/KLF4/CRMP1/TIAM1/ASAP1/ROBO1/SEMA5A/NDNF/KIAA0319/DPYSL2/TNFRSF12A/MAGI2/LYN/NEGR1/NRCAM/INPP5F/IFRD1/PTPRD/PREX1/RAB29/TNR/SYT1/MARK1/EFNA5/DCC/DLG4/CREB3L2/APBB1/EFNA1/NEURL1/TRAK1/PRKD1/ULK4/DNM3/SYT17/BHLHB9/C21orf91/NDRG4/R…	67
GO:0001505	regulation of neurotransmitter levels	52/1197	2.29E-09	7.47E-07	SLC18A2/SLC22A3/ARG2/RGS4/BCHE/GAD2/CADPS/SYP/TPH1/UNC13A/STXBP5L/PTPRN2/CHRNA5/SYT4/BAIAP3/PTX3/PCLO/SYT11/SLC6A4/NLGN1/AGT/SLC1A2/ABAT/SYT7/DDC/P2RY1/SV2A/SMAD3/CACNA1D/RIMS2/PFN2/SLC7A11/RAB3B/STXBP1/SNAP25/GCH1/NRXN1/KLF4/RGN/ADCY1/STX1A/GABRA2/GRIN2A/SYT1/CACNB2/SYN1/SYNJ1/SLC7A2/SNCA/NAAA/VAMP2/GRIN3A	52
GO:0007269	neurotransmitter secretion	32/1197	3.00E-09	9.24E-07	SLC18A2/GAD2/CADPS/SYP/UNC13A/STXBP5L/PTPRN2/CHRNA5/SYT4/BAIAP3/PCLO/SYT11/NLGN1/SYT7/P2RY1/SV2A/CACNA1D/RIMS2/PFN2/STXBP1/SNAP25/NRXN1/ADCY1/STX1A/SYT1/CACNB2/SYN1/SYNJ1/SNCA/NAAA/VAMP2/GRIN3A	32
GO:0099643	signal release from synapse	32/1197	3.58E-09	1.04E-06	SLC18A2/GAD2/CADPS/SYP/UNC13A/STXBP5L/PTPRN2/CHRNA5/SYT4/BAIAP3/PCLO/SYT11/NLGN1/SYT7/P2RY1/SV2A/CACNA1D/RIMS2/PFN2/STXBP1/SNAP25/NRXN1/ADCY1/STX1A/SYT1/CACNB2/SYN1/SYNJ1/SNCA/NAAA/VAMP2/GRIN3A	32
GO:0045666	positive regulation of neuron differentiation	55/1197	4.12E-09	1.13E-06	ROBO2/CXCL12/PCP4/LPAR3/ASCL1/ADCYAP1/CNTN1/NEUROD1/STMN2/BMP5/NKX2-2/UNC13A/NAP1L2/SYT4/SERPINI1/NLGN1/AGT/SLITRK1/MAP1B/NKX6-1/RIMS2/ATP8A2/TENM3/EPHA4/PAK3/VWC2L/TIAM1/ROBO1/SEMA5A/NDNF/TNFRSF12A/MAGI2/LYN/NEGR1/NRCAM/PTPRD/CDON/SYT1/EFNA5/DLG4/BEND6/CREB3L2/APBB1/NEURL1/PROX1/TRAK1/PRKD1/BMP2/SYT17/BHLHB9/C21orf91/CYB5D2/NDRG4/RUFY3/RNF157	55
GO:0017156	calcium ion regulated exocytosis	28/1197	1.57E-08	4.11E-06	CADPS/SYP/STXBP5L/CHRNA5/SYT4/BAIAP3/PCLO/SYT11/NLGN1/SCIN/SYT7/P2RY1/SV2A/CACNA1D/RIMS2/PFN2/STXBP1/SNAP25/ADCY1/SCAMP5/STX1A/SYT1/CACNB2/SYN1/SYNJ1/SNCA/VAMP2/GRIN3A	28
GO:0050806	positive regulation of synaptic transmission	30/1197	2.30E-08	5.48E-06	ADCYAP1/RGS4/UNC13A/BAIAP3/LRRTM2/NLGN1/CRH/ABAT/PLK2/CACNA1D/RIMS2/RAB3B/STXBP1/SNAP25/EPHA4/NRXN1/NSG1/SERPINE2/ADCY1/STX1A/TNR/GRIN2A/SYT1/CACNB2/DLG4/SNCA/TSHZ3/IGSF11/VAMP2/S100B	30
GO:0097479	synaptic vesicle localization	29/1197	2.31E-08	5.48E-06	CNIH2/CADPS/SYP/CDH2/STXBP5L/CHRNA5/SYT4/PCLO/NLGN1/SYT7/P2RY1/SV2A/CACNA1D/RIMS2/PFN2/STXBP1/SNAP25/PCDH17/ADCY1/MAGI2/STX1A/SYT1/CACNB2/SYN1/SYNJ1/SNCA/VAMP2/AP3B2/GRIN3A	29
GO:0016079	synaptic vesicle exocytosis	24/1197	2.92E-08	6.64E-06	CADPS/SYP/STXBP5L/CHRNA5/SYT4/PCLO/NLGN1/SYT7/P2RY1/SV2A/CACNA1D/RIMS2/PFN2/STXBP1/SNAP25/ADCY1/STX1A/SYT1/CACNB2/SYN1/SYNJ1/SNCA/VAMP2/GRIN3A	24
GO:0099003	vesicle-mediated transport in synapse	33/1197	4.37E-08	9.53E-06	CNIH2/RAB27B/CADPS/SYP/STXBP5L/CHRNA5/SYT4/PCLO/SYT11/NLGN1/SYT7/SH3GL2/KIAA1107/P2RY1/SV2A/MAPK10/CACNA1D/RIMS2/PFN2/STXBP1/SNAP25/NSG1/ADCY1/STX1A/SYT1/CACNB2/DNAJC6/SYN1/SYNJ1/SNCA/VAMP2/AP3B2/GRIN3A	33
GO:0050708	regulation of protein secretion	62/1197	6.85E-08	1.43E-05	CARTPT/SLC2A2/G6PC2/RFX6/PLA2G1B/DPP4/PFKFB2/RBP4/CASR/ARG2/ACVR1C/NEUROD1/GLP1R/RASGRP1/CD200/FFAR4/IL1R2/HADH/SLC30A8/STXBP5L/SYT4/BAIAP3/VSNL1/ISL1/SYT11/MYOM1/CACNA2D2/UCN3/CRH/ABAT/EXPH5/SYT7/FFAR1/NKX6-1/SERPINB1/CD58/CACNA1D/SNAP25/TIAM1/KCNJ11/UCP2/CD14/SCAMP5/KCNA5/LYN/STX1A/RIPK2/EFNA5/CACNA1A/PDX1/OXCT1/CADM1/APBB1/GHSR/F2RL1/GCK/RAB11FIP1/AACS/CARD16/RFX3/TNFSF4/TCIRG1	62
GO:0048167	regulation of synaptic plasticity	32/1197	7.26E-08	1.46E-05	CNTN4/RASGRF1/SLC4A10/SYP/FGF14/UNC13A/SYT4/LRRTM2/NLGN1/CRH/AGT/SYT7/MAP1B/CPLX2/PLK2/STXBP1/SNAP25/EPHA4/NSG1/SERPINE2/ADCY1/MAP1A/TNR/GRIN2A/DLG4/NEURL1/SNCA/TSHZ3/IGSF11/VAMP2/S100B/ABHD6	32
GO:0016339	calcium-dependent cell-cell adhesion via plasma membrane cell adhesion molecules	12/1197	8.37E-08	1.62E-05	PCDHB16/PCDHB4/PCDHB10/PCDHB13/NLGN1/PCDHB6/PCDHB3/PCDHB9/PCDHB11/PCDHB14/PCDHB5/PCDHB2	12
GO:0098693	regulation of synaptic vesicle cycle	24/1197	9.66E-08	1.80E-05	SYP/FGF14/CDH2/STXBP5L/CHRNA5/SYT4/SYT11/NLGN1/P2RY1/CACNA1D/PFN2/RAB3B/STXBP1/PCDH17/NRXN1/ADCY1/MAGI2/STX1A/SYT1/CACNB2/SYN1/SNCA/DNM3/GRIN3A	24
GO:0035418	protein localization to synapse	17/1197	1.02E-07	1.84E-05	RAB27B/KIF5C/PCLO/NLGN1/GPC6/MAPK10/HSPB1/SNAP25/NRXN1/NSG1/DLG2/MAP1A/GRIN2A/DLG4/KIF5A/GHSR/CLSTN3	17
GO:0007156	homophilic cell adhesion via plasma membrane adhesion molecules	27/1197	1.06E-07	1.84E-05	PCDHB8/ROBO2/PCDHB16/PCDHB4/PCDHB10/PCDHB13/PCDHB6/PCDHB3/PCDHB12/TENM3/PCDH17/PCDHB9/PCDHB11/PCDH10/PCDHB15/PCDHB14/KIRREL3/ROBO1/PTPRT/PCDHB5/PCDH7/PCDH20/CADM1/PCDHB7/CLSTN3/IGSF11/PCDHB2	27
GO:0010976	positive regulation of neuron projection development	42/1197	1.48E-07	2.49E-05	ROBO2/CXCL12/LPAR3/ADCYAP1/CNTN1/STMN2/BMP5/UNC13A/SYT4/SERPINI1/NLGN1/AGT/SLITRK1/MAP1B/RIMS2/ATP8A2/TENM3/EPHA4/PAK3/TIAM1/ROBO1/SEMA5A/NDNF/TNFRSF12A/MAGI2/LYN/NEGR1/PTPRD/SYT1/EFNA5/DLG4/CREB3L2/APBB1/NEURL1/TRAK1/PRKD1/SYT17/BHLHB9/C21orf91/NDRG4/RUFY3/RNF157	42
GO:0043270	positive regulation of ion transport	42/1197	1.64E-07	2.68E-05	PDZK1/PLA2G1B/CXCL12/BDKRB1/LPAR3/CASR/RGS9/CNTN1/EDN3/ATP8A1/FGF14/CACNA2D1/SYT4/WNK3/SLC6A4/CRH/AGT/ABAT/FFAR1/P2RY1/CACNA1D/HTR3A/RAB3B/STXBP1/ATP8A2/WFS1/RGN/KCNJ11/KCNJ2/GAL/ANK2/CACNB2/TRPC1/VAMP8/MAP2K6/SNCA/LGALS3/AKAP6/ABCB4/ATP2B1/EHD3/KCNH2	42
GO:0048489	synaptic vesicle transport	26/1197	2.07E-07	3.19E-05	CNIH2/CADPS/SYP/STXBP5L/CHRNA5/SYT4/PCLO/NLGN1/SYT7/P2RY1/SV2A/CACNA1D/RIMS2/PFN2/STXBP1/SNAP25/ADCY1/STX1A/SYT1/CACNB2/SYN1/SYNJ1/SNCA/VAMP2/AP3B2/GRIN3A	26
GO:0097480	establishment of synaptic vesicle localization	26/1197	2.07E-07	3.19E-05	CNIH2/CADPS/SYP/STXBP5L/CHRNA5/SYT4/PCLO/NLGN1/SYT7/P2RY1/SV2A/CACNA1D/RIMS2/PFN2/STXBP1/SNAP25/ADCY1/STX1A/SYT1/CACNB2/SYN1/SYNJ1/SNCA/VAMP2/AP3B2/GRIN3A	26
GO:0002791	regulation of peptide secretion	63/1197	2.46E-07	3.67E-05	CARTPT/SLC2A2/G6PC2/RFX6/PLA2G1B/DPP4/PFKFB2/RBP4/ADCYAP1/CASR/ARG2/ACVR1C/NEUROD1/GLP1R/RASGRP1/CD200/FFAR4/IL1R2/HADH/SLC30A8/STXBP5L/SYT4/BAIAP3/VSNL1/ISL1/SYT11/MYOM1/CACNA2D2/UCN3/CRH/ABAT/EXPH5/SYT7/FFAR1/NKX6-1/SERPINB1/CD58/CACNA1D/SNAP25/TIAM1/KCNJ11/UCP2/CD14/SCAMP5/KCNA5/LYN/STX1A/RIPK2/EFNA5/CACNA1A/PDX1/OXCT1/CADM1/APBB1/GHSR/F2RL1/GCK/RAB11FIP1/AACS/CARD16/RFX3/TNFSF4/TCIRG1	63
GO:0098742	cell-cell adhesion via plasma-membrane adhesion molecules	38/1197	2.72E-07	3.96E-05	PCDHB8/ROBO2/CLDN18/PCDHB16/PCDHB4/CDH2/PCDHB10/PCDHB13/NLGN1/PCDHB6/SLITRK1/PCDHB3/PCDHB12/TENM3/PCDH17/CLDN4/NRXN1/PCDHB9/KLF4/PCDHB11/PCDH10/PCDHB15/PCDHB14/KIRREL3/ROBO1/PTPRT/ALCAM/PTPRD/PCDHB5/EFNA5/PCDH7/PCDH20/CADM1/PCDHB7/BMP2/CLSTN3/IGSF11/PCDHB2	38
GO:0034765	regulation of ion transmembrane transport	60/1197	2.80E-07	3.96E-05	PDZK1/CNIH2/GRIA4/BDKRB1/RGS9/RASGRF1/EDN3/PM20D1/KCNK16/RGS4/GRIA2/KCNK17/KCNJ6/FGF14/CNIH3/SCN3A/DPP6/KCNB2/CACNA2D1/WNK3/KCNJ3/CACNA2D2/NLGN1/CRH/AGT/KCNIP1/GRIA3/CACNA1D/HTR3A/KCNH1/KCNA3/KCNH7/NALCN/RGN/KCNJ11/KCNH6/KCNJ2/DLG2/GAL/KCNA5/ANK2/LYN/SCN2A/KCNAB1/GRIN2A/CACNB2/KCNG3/TRPC1/KCND3/CACNA1A/DLG4/SNCA/REM2/AKAP6/KCNA6/JPH1/VAMP2/EHD3/TCIRG1/KCNH2	60
GO:0030534	adult behavior	27/1197	3.25E-07	4.37E-05	GLRA1/CARTPT/CHL1/SLITRK6/BRS3/CXCL12/GABRG2/SEZ6L/UNC79/KLHL1/CHRNA5/SLC1A2/ABAT/ADAM22/SLITRK1/SLC7A11/PCDH17/TMOD1/EPHA4/NRXN1/UCHL1/INPP5F/HOMER2/GHSR/SNCA/RNF180/GLRB	27
GO:0050769	positive regulation of neurogenesis	60/1197	3.26E-07	4.37E-05	ROBO2/CXCL12/PCP4/LPAR3/ASCL1/ADCYAP1/CNTN1/NEUROD1/STMN2/BMP5/NKX2-2/UNC13A/NAP1L2/SYT4/SERPINI1/NLGN1/AGT/SLITRK1/MAP1B/NKX6-1/RIMS2/ATP8A2/TENM3/PAX6/EPHA4/PAK3/VWC2L/SERPINE2/TIAM1/ROBO1/SEMA5A/NDNF/PTPRZ1/TNFRSF12A/MAGI2/LYN/NEGR1/NRCAM/PTPRD/CDON/SYT1/EFNA5/DLG4/BEND6/CREB3L2/APBB1/NEURL1/PROX1/TRAK1/PRKD1/BMP2/SYT17/BHLHB9/C21orf91/PRKCH/CYB5D2/NDRG4/RUFY3/RNF157/ZNF365	60
GO:0051588	regulation of neurotransmitter transport	26/1197	3.38E-07	4.41E-05	RGS4/SYP/UNC13A/STXBP5L/CHRNA5/SYT4/BAIAP3/SYT11/SLC6A4/NLGN1/CRH/ABAT/P2RY1/SV2A/CACNA1D/PFN2/RAB3B/STXBP1/ADCY1/STX1A/SYT1/CACNB2/VAMP8/SYN1/SNCA/GRIN3A	26
GO:0015850	organic hydroxy compound transport	37/1197	4.42E-07	5.54E-05	PNLIP/CEL/CARTPT/SLC18A2/CXCL12/RBP4/SLC22A3/NFKBIA/SLCO1A2/SYT4/PLTP/CHGA/SLC6A4/CRH/AGT/ABAT/SYT7/LIPC/P2RY1/RAB3B/EMB/NPC2/ABCA5/NPC1L1/GAL/PGAP1/STX1A/SLC2A13/PTCH1/CYP19A1/GHSR/ABCA2/SNCA/ABCB4/LDLRAP1/GRAMD1B/OSBPL6	37
GO:0061564	axon development	58/1197	4.45E-07	5.54E-05	CHL1/NEFM/CNTN4/ROBO2/CXCL12/LPAR3/KIF5C/CTNNA2/ISL1/TSPAN2/ETV1/SLITRK1/MAP1B/NKX6-1/FSTL4/CHN1/STXBP1/ATP8A2/PAX6/EPHA4/NRXN1/PAK3/KLF4/CRMP1/TIAM1/UCHL1/ADCY1/B4GALT6/ROBO1/BMPR1B/SEMA5A/PTPRZ1/DPYSL2/TNFRSF12A/NRCAM/INPP5F/IFRD1/ALCAM/SPTB/TNR/NEO1/EFNA5/PTCH1/RAPH1/NFASC/DCC/JAM3/TCTN1/PARD6B/APBB1/PDLIM7/CRTAC1/EFNA1/TRAK1/SLIT1/S100B/RUFY3/CCKAR	58
GO:0051648	vesicle localization	41/1197	6.64E-07	8.08E-05	CNIH2/RASGRP1/CADPS/TGFA/SYP/CNIH3/CDH2/STXBP5L/CHRNA5/SYT4/PCLO/NLGN1/SYT7/KIAA1107/P2RY1/SV2A/DYNC1I1/CACNA1D/RIMS2/PFN2/STXBP1/SNAP25/PCDH17/ADCY1/MAGI2/STX1A/KIF1A/SYT1/CACNB2/SYN1/KIF5A/SYNJ1/KIF13A/LRMP/KIF3A/SNCA/BBS5/VAMP2/TRAPPC4/AP3B2/GRIN3A	41
GO:0006865	amino acid transport	26/1197	7.32E-07	8.70E-05	SLC38A4/SLC17A6/RGS4/SLC38A5/SLC7A14/SLC7A8/SYT4/SLC6A17/AGT/SLC1A2/ABAT/SLC6A6/SV2A/SLC7A11/STXBP1/SNAP25/SLC25A12/STX1A/SYT1/SLC7A5/SLC36A4/SLC7A2/SNCA/VAMP2/SLC43A2/SLC17A5	26
GO:0048667	cell morphogenesis involved in neuron differentiation	63/1197	8.31E-07	9.66E-05	CHL1/SLITRK6/CNTN4/ROBO2/CXCL12/LPAR3/KIF5C/CTNNA2/DOCK10/ISL1/ETV1/NLGN1/SLITRK1/MAP1B/NKX6-1/FSTL4/CHN1/STXBP1/ATP8A2/PAX6/EPHA4/NRXN1/PAK3/CRMP1/TIAM1/UCHL1/BTBD3/ADCY1/B4GALT6/ROBO1/BMPR1B/SEMA5A/PTPRZ1/DPYSL2/TNFRSF12A/NRCAM/IFRD1/ALCAM/PTPRD/SPTB/MAP6/TNR/NEO1/EFNA5/PTCH1/RAPH1/C8orf37/NFASC/DCC/DLG4/TCTN1/PARD6B/APBB1/PDLIM7/EFNA1/TRAK1/SLIT1/DNM3/BHLHB9/S100B/RUFY3/CCKAR/ZNF365	63
GO:1903532	positive regulation of secretion by cell	51/1197	1.59E-06	0.000180702	CARTPT/RFX6/PLA2G1B/CXCL12/PFKFB2/RBP4/RAB27B/ADCYAP1/CASR/EDN3/RASGRP1/SLC30A8/UNC13A/SYT4/BAIAP3/VSNL1/ISL1/MYOM1/SLC6A4/NLGN1/UCN3/CRH/AGT/ABAT/EXPH5/SYT7/FFAR1/NKX6-1/P2RY1/CD58/CACNA1D/STXBP1/CD14/SCAMP5/GAL/STX1A/RIPK2/SYT1/CACNB2/VAMP8/ATP6AP1/PDX1/OXCT1/CADM1/CYP19A1/APBB1/F2RL1/GCK/SNCA/AACS/TNFSF4	51
GO:0032024	positive regulation of insulin secretion	17/1197	1.63E-06	0.000181489	RFX6/PFKFB2/RBP4/CASR/SLC30A8/BAIAP3/VSNL1/ISL1/UCN3/CRH/ABAT/FFAR1/NKX6-1/PDX1/OXCT1/GCK/AACS	17
GO:0007409	axonogenesis	52/1197	1.79E-06	0.000193926	CHL1/CNTN4/ROBO2/CXCL12/LPAR3/KIF5C/CTNNA2/ISL1/ETV1/SLITRK1/MAP1B/NKX6-1/FSTL4/CHN1/STXBP1/ATP8A2/PAX6/EPHA4/NRXN1/PAK3/CRMP1/TIAM1/UCHL1/ADCY1/B4GALT6/ROBO1/BMPR1B/SEMA5A/PTPRZ1/DPYSL2/TNFRSF12A/NRCAM/IFRD1/ALCAM/SPTB/TNR/NEO1/EFNA5/PTCH1/RAPH1/NFASC/DCC/TCTN1/PARD6B/APBB1/PDLIM7/EFNA1/TRAK1/SLIT1/S100B/RUFY3/CCKAR	52
GO:0006813	potassium ion transport	32/1197	1.82E-06	0.000193926	KCNMB2/ABCC9/ADCYAP1/EDN3/KCNK16/RGS4/KCNK17/KCNJ6/DPP6/KCNB2/KCNT2/KCNJ3/KCNIP1/FXYD3/CACNA1D/KCNH1/SNAP25/KCNA3/NALCN/KCNJ11/KCNJ2/GAL/KCNA5/ANK2/KCNAB1/KCNG3/KCND3/GCK/AKAP6/KCNA6/VAMP2/KCNH2	32
GO:0007586	digestion	25/1197	1.89E-06	0.000197965	PNLIPRP2/PGA3/AMY2A/PGC/CLPS/PNLIP/CEL/SLC2A2/RBP4/CTRB2/NEUROD1/MUC6/SLC5A1/WNK3/PRSS3/UCN3/CRH/GKN1/MUC13/NPC1L1/PRSS1/UGCG/GHSR/FGF10/HAMP	25
GO:0051650	establishment of vesicle localization	38/1197	2.21E-06	0.000226665	CNIH2/RASGRP1/CADPS/TGFA/SYP/CNIH3/STXBP5L/CHRNA5/SYT4/PCLO/NLGN1/SYT7/KIAA1107/P2RY1/SV2A/DYNC1I1/CACNA1D/RIMS2/PFN2/STXBP1/SNAP25/ADCY1/STX1A/KIF1A/SYT1/CACNB2/SYN1/KIF5A/SYNJ1/KIF13A/LRMP/KIF3A/SNCA/BBS5/VAMP2/TRAPPC4/AP3B2/GRIN3A	38
GO:0046887	positive regulation of hormone secretion	24/1197	2.35E-06	0.000232078	CARTPT/RFX6/PFKFB2/RBP4/ADCYAP1/CASR/EDN3/SLC30A8/BAIAP3/VSNL1/ISL1/UCN3/CRH/ABAT/FFAR1/NKX6-1/P2RY1/GAL/VAMP8/PDX1/OXCT1/CYP19A1/GCK/AACS	24
GO:0017157	regulation of exocytosis	31/1197	2.35E-06	0.000232078	RAB27B/SYP/STXBP5L/CHRNA5/SYT4/BAIAP3/VSNL1/PCLO/NLGN1/EXPH5/SYT7/CPLX2/P2RY1/CACNA1D/RIMS2/PFN2/STXBP1/ADCY1/SCAMP5/LYN/STX1A/SYT1/CACNB2/VAMP8/ATP6AP1/SYN1/F2RL1/SNCA/VAMP2/GRIN3A/RAB26	31
GO:1900449	regulation of glutamate receptor signaling pathway	15/1197	2.61E-06	0.000252634	CNIH2/GRIA4/RGS9/RASGRF1/GRIA2/CNIH3/UNC13A/NLGN1/CRH/GRIA3/FRRS1L/DLG2/GRIN2A/DLG4/NECAB2	15
GO:0051047	positive regulation of secretion	53/1197	2.68E-06	0.000254708	CARTPT/RFX6/PLA2G1B/CXCL12/PFKFB2/RBP4/RAB27B/ADCYAP1/CASR/EDN3/RASGRP1/SLC30A8/UNC13A/SYT4/BAIAP3/VSNL1/ISL1/MYOM1/SLC6A4/NLGN1/UCN3/CRH/AGT/SCIN/ABAT/EXPH5/SYT7/FFAR1/NKX6-1/P2RY1/CD58/CACNA1D/STXBP1/CD14/SCAMP5/GAL/STX1A/RIPK2/SYT1/CACNB2/VAMP8/MAP2K6/ATP6AP1/PDX1/OXCT1/CADM1/CYP19A1/APBB1/F2RL1/GCK/SNCA/AACS/TNFSF4	53
GO:0051590	positive regulation of neurotransmitter transport	12/1197	2.90E-06	0.000271067	UNC13A/BAIAP3/SLC6A4/NLGN1/CACNA1D/RAB3B/STXBP1/STX1A/SYT1/CACNB2/VAMP8/SNCA	12
GO:0001956	positive regulation of neurotransmitter secretion	9/1197	3.64E-06	0.00032849	UNC13A/BAIAP3/NLGN1/CACNA1D/STXBP1/STX1A/SYT1/CACNB2/SNCA	9
GO:0007215	glutamate receptor signaling pathway	19/1197	3.64E-06	0.00032849	CNIH2/GRIA4/RGS9/RASGRF1/GRIA2/CNIH3/UNC13A/NLGN1/CRH/GRIA3/FRRS1L/TIAM1/DLG2/GRIN2A/DLG4/SSTR1/CPEB4/GRIN3A/NECAB2	19
GO:0031346	positive regulation of cell projection organization	48/1197	4.17E-06	0.000369744	ROBO2/CXCL12/GPM6A/ENPP2/LPAR3/ADCYAP1/CNTN1/STMN2/BMP5/UNC13A/SYT4/SERPINI1/NLGN1/AGT/SLITRK1/MAP1B/RIMS2/ATP8A2/TENM3/EPHA4/PAK3/PLEK2/TIAM1/ROBO1/SEMA5A/NDNF/TNFRSF12A/MAGI2/LYN/NEGR1/PTPRD/SYT1/EFNA5/DLG4/CREB3L2/APBB1/F2RL1/NEURL1/TRAK1/PRKD1/APC/DNM3/SYT17/BHLHB9/C21orf91/NDRG4/RUFY3/RNF157	48
GO:0042391	regulation of membrane potential	49/1197	4.66E-06	0.000406061	GLRA1/CNIH2/KCNMB2/ADCYAP1/RGS4/FGF14/CNIH3/CACNA2D1/CHRNA5/GJD2/POPDC3/KCNJ3/NLGN1/UCN3/IFI6/ABAT/MLLT11/PMAIP1/GRIA3/GLRA3/CACNA1D/RIMS2/NRXN1/GABRB3/NALCN/KCNJ11/UCP2/KCNJ2/KCNA5/TMEM108/ANK2/STX1A/NRCAM/GBA/CACNB2/KCND3/CACNA1A/USP53/DLG4/PID1/RGS7BP/SNCA/RNF122/AKAP6/IGSF11/EHD3/GRIN3A/KCNH2/GLRB	49
GO:0015844	monoamine transport	16/1197	5.07E-06	0.000434583	CARTPT/SLC18A2/CXCL12/SLC22A3/SYT4/CHGA/SLC29A4/SLC6A4/CRH/AGT/ABAT/P2RY1/RAB3B/STX1A/GHSR/SNCA	16
GO:0007626	locomotory behavior	31/1197	5.16E-06	0.000435482	GLRA1/CALB1/SLC18A2/CHL1/SLITRK6/CXCL12/DPP4/SLC4A10/SEZ6L/KLHL1/APH1B/GNAO1/CRH/ABAT/ADAM22/MCOLN3/SNAP25/TMOD1/EPHA4/UCHL1/ANKH/NEGR1/INPP5F/USP2/TNR/DLG4/GHSR/SNCA/NOVA1/GAA/GLRB	31
GO:0071804	cellular potassium ion transport	25/1197	5.71E-06	0.000465514	KCNMB2/ABCC9/EDN3/RGS4/DPP6/KCNB2/KCNT2/KCNJ3/KCNIP1/CACNA1D/KCNH1/SNAP25/NALCN/KCNJ11/KCNJ2/GAL/KCNA5/ANK2/KCNAB1/KCNG3/KCND3/AKAP6/KCNA6/VAMP2/KCNH2	25
GO:0071805	potassium ion transmembrane transport	25/1197	5.71E-06	0.000465514	KCNMB2/ABCC9/EDN3/RGS4/DPP6/KCNB2/KCNT2/KCNJ3/KCNIP1/CACNA1D/KCNH1/SNAP25/NALCN/KCNJ11/KCNJ2/GAL/KCNA5/ANK2/KCNAB1/KCNG3/KCND3/AKAP6/KCNA6/VAMP2/KCNH2	25
GO:0045956	positive regulation of calcium ion-dependent exocytosis	9/1197	5.79E-06	0.000465514	SYT4/NLGN1/SYT7/CACNA1D/STXBP1/SCAMP5/STX1A/SYT1/CACNB2	9
GO:0060627	regulation of vesicle-mediated transport	58/1197	8.33E-06	0.000650908	CNIH2/TSPAN1/RAB27B/SORL1/SYP/SLC30A8/STXBP5L/CHRNA5/SYT4/BAIAP3/SNAP91/VSNL1/PTX3/PCLO/SYT11/LRRTM2/NLGN1/EXPH5/SYT7/SH3GL2/CPLX2/P2RY1/CACNA1D/RIMS2/PFN2/STXBP1/ADCY1/BVES/CD14/AHI1/SCAMP5/MAGI2/LYN/STX1A/INPP5F/RAB29/SYT1/CACNB2/DNAJC6/VAMP8/ATP6AP1/SYN1/DLG4/F2RL1/SNCA/LGALS3/PRKD1/C4BPB/LDLRAP1/VAMP2/NDRG4/TBC1D4/ARHGAP1/PTPRJ/GRIN3A/RAB26/LRPAP1/NECAB2	58
GO:0015837	amine transport	17/1197	8.34E-06	0.000650908	CARTPT/CXCL12/RGS4/RHCG/SYT4/CHGA/CRH/AGT/ABAT/DDC/P2RY1/SV2A/RAB3B/STXBP1/STX1A/GHSR/SNCA	17
GO:0051937	catecholamine transport	14/1197	8.50E-06	0.000653245	CARTPT/SLC18A2/CXCL12/SLC22A3/SYT4/CHGA/CRH/AGT/ABAT/P2RY1/RAB3B/STX1A/GHSR/SNCA	14
GO:2000310	regulation of NMDA receptor activity	11/1197	1.06E-05	0.000804797	CNIH2/GRIA4/RGS9/RASGRF1/GRIA2/NLGN1/CRH/GRIA3/DLG2/GRIN2A/DLG4	11
GO:0042594	response to starvation	28/1197	1.27E-05	0.000949236	CARTPT/SLC39A5/PCK1/ADCYAP1/KIAA1324/PDK4/UCN3/RRAGD/PMAIP1/SESN3/WNT4/ADM/UCP2/GBA/ATF3/FADS1/SSTR2/MAP1LC3A/OXCT1/CTSV/SESN1/ZFP36/SSTR1/AACS/CPEB4/PRKD1/RRAGB/HAMP	28
GO:0015672	monovalent inorganic cation transport	57/1197	1.38E-05	0.001019086	SLC38A4/SLC17A6/KCNMB2/ABCC9/ADCYAP1/CNTN1/EDN3/PM20D1/KCNK16/RGS4/SLC4A10/ATP2A3/KCNK17/KCNJ6/SCN3A/DPP6/KCNB2/KCNT2/WNK3/SLC4A8/SLC2A12/KCNJ3/KCNIP1/CLCN4/FXYD3/CACNA1D/SLC10A5/KCNH1/SNAP25/KCNA3/SERPINE2/NALCN/KLHL3/KCNJ11/UCP2/KCNJ2/GAL/KCNA5/ANK2/SCN2A/SLC17A1/KCNAB1/KCNG3/KCND3/ATP6V0A1/ATP6AP1/GCK/MAGED2/SLC23A2/AKAP6/KCNA6/SLC9A9/VAMP2/SLC9B1/SLC17A5/TCIRG1/KCNH2	57
GO:0060560	developmental growth involved in morphogenesis	32/1197	1.50E-05	0.001088744	CXCL12/LPAR3/UNC13A/SYT4/SH3GL2/MAP1B/NKX6-1/FSTL4/RIMS2/TIAM1/SEMA5A/GAL/DPYSL2/TNFRSF12A/TMEM108/MAGI2/NRCAM/IFRD1/ALCAM/TNR/SYT1/EFNA5/RAPH1/DCC/CYFIP2/FMN1/SLIT1/RDH10/SYT17/FGF10/RUFY3/RNF157	32
GO:0009743	response to carbohydrate	33/1197	1.52E-05	0.001090193	RFX6/PFKFB2/PCK1/CASR/ACVR1C/PTPRN/NEUROD1/NKX2-2/SLC30A8/PTPRN2/BAIAP3/VSNL1/UCN3/CRH/MAP1B/NKX6-1/MLXIPL/TIAM1/KCNJ11/UCP2/LYN/PDK3/EFNA5/MAP2K6/PDX1/OXCT1/CTSV/NAMPT/GCK/AACS/VAMP2/MAFA/MIR15A	33
GO:0009746	response to hexose	30/1197	1.57E-05	0.001106506	RFX6/PFKFB2/PCK1/CASR/ACVR1C/PTPRN/NEUROD1/NKX2-2/SLC30A8/PTPRN2/BAIAP3/VSNL1/UCN3/CRH/NKX6-1/MLXIPL/TIAM1/KCNJ11/UCP2/PDK3/EFNA5/PDX1/OXCT1/CTSV/NAMPT/GCK/AACS/VAMP2/MAFA/MIR15A	30
GO:0046928	regulation of neurotransmitter secretion	19/1197	1.65E-05	0.00114951	SYP/UNC13A/STXBP5L/CHRNA5/SYT4/BAIAP3/SYT11/NLGN1/P2RY1/CACNA1D/PFN2/STXBP1/ADCY1/STX1A/SYT1/CACNB2/SYN1/SNCA/GRIN3A	19
GO:0099173	postsynapse organization	26/1197	1.71E-05	0.001166422	DGKB/CDH2/INA/DOCK10/LRRTM2/GAP43/NLGN1/SLC7A11/EPHA4/NRXN1/PAK3/TIAM1/DLG2/TMEM108/MAGI2/NRCAM/PTPRD/SHISA6/DLG4/GHSR/EFNA1/DNM3/BHLHB9/CNKSR2/ZNF365/GLRB	26
GO:0036465	synaptic vesicle recycling	13/1197	1.72E-05	0.001166422	RAB27B/SYP/FGF14/SYT11/NLGN1/SYT7/SH3GL2/KIAA1107/STX1A/DNAJC6/SYNJ1/SNCA/DNM3	13
GO:0048588	developmental cell growth	32/1197	1.82E-05	0.001217684	CXCL12/LPAR3/RGS4/UNC13A/SYT4/AGT/SH3GL2/MAP1B/NKX6-1/FSTL4/RIMS2/TIAM1/SEMA5A/GAL/DPYSL2/TNFRSF12A/TMEM108/NRCAM/IFRD1/ALCAM/TNR/SYT1/EFNA5/RAPH1/DCC/CYFIP2/SLIT1/AKAP6/SYT17/RUFY3/HAMP/RNF157	32
GO:0097120	receptor localization to synapse	11/1197	1.92E-05	0.001272626	CNIH2/NLGN1/GPC6/MAPK10/SNAP25/NSG1/DLG2/SHISA6/DLG4/GHSR/ANKS1B	11
GO:0050807	regulation of synapse organization	32/1197	2.19E-05	0.001433933	SLITRK6/ROBO2/DGKB/GPM6A/LRRTM3/CDH2/CTNNA2/LINGO2/LRRTM2/GAP43/NLGN1/SLITRK1/LRRN3/SLC7A11/EPHA4/NRXN1/PAK3/IL10RA/TIAM1/NRCAM/CDH8/PTPRD/SHISA6/EFNA5/GHSR/EFNA1/NEURL1/SNCA/SLIT1/DNM3/CLSTN3/BHLHB9	32
GO:0098840	protein transport along microtubule	7/1197	2.34E-05	0.001489336	RAB27B/KIF5C/HSPB1/DLG2/MAP1A/KIF1A/KIF5A	7
GO:0099118	microtubule-based protein transport	7/1197	2.34E-05	0.001489336	RAB27B/KIF5C/HSPB1/DLG2/MAP1A/KIF1A/KIF5A	7
GO:0060291	long-term synaptic potentiation	16/1197	2.40E-05	0.001513227	LRRTM2/NLGN1/CRH/PLK2/SNAP25/EPHA4/NSG1/SERPINE2/ADCY1/TNR/GRIN2A/SNCA/TSHZ3/IGSF11/VAMP2/S100B	16
GO:0009749	response to glucose	29/1197	2.51E-05	0.001554169	RFX6/PFKFB2/PCK1/CASR/ACVR1C/PTPRN/NEUROD1/NKX2-2/SLC30A8/PTPRN2/BAIAP3/VSNL1/UCN3/CRH/NKX6-1/MLXIPL/TIAM1/KCNJ11/UCP2/PDK3/EFNA5/PDX1/OXCT1/CTSV/GCK/AACS/VAMP2/MAFA/MIR15A	29
GO:1904062	regulation of cation transmembrane transport	41/1197	2.54E-05	0.001554169	PDZK1/CNIH2/GRIA4/BDKRB1/RGS9/RASGRF1/EDN3/PM20D1/RGS4/GRIA2/FGF14/CNIH3/DPP6/CACNA2D1/WNK3/NLGN1/CRH/AGT/KCNIP1/GRIA3/CACNA1D/RGN/KCNJ11/KCNJ2/DLG2/GAL/ANK2/LYN/KCNAB1/GRIN2A/CACNB2/TRPC1/DLG4/SNCA/REM2/AKAP6/JPH1/VAMP2/EHD3/TCIRG1/KCNH2	41
GO:0034284	response to monosaccharide	30/1197	2.58E-05	0.001554169	RFX6/PFKFB2/PCK1/CASR/ACVR1C/PTPRN/NEUROD1/NKX2-2/SLC30A8/PTPRN2/BAIAP3/VSNL1/UCN3/CRH/NKX6-1/MLXIPL/TIAM1/KCNJ11/UCP2/PDK3/EFNA5/PDX1/OXCT1/CTSV/NAMPT/GCK/AACS/VAMP2/MAFA/MIR15A	30
GO:0031644	regulation of neurological system process	23/1197	2.59E-05	0.001554169	GLRA1/CARTPT/CNIH2/NPTX2/RGS4/NLGN1/AGT/ABAT/SPX/RIMS2/NRXN1/SLC25A12/TMEM108/STX1A/GBA/TNR/GRIN2A/SHISA6/DLG4/GHSR/IGSF11/S100B/TMEM98	23
GO:0002067	glandular epithelial cell differentiation	12/1197	2.74E-05	0.001594155	RFX6/ASCL1/NEUROD1/BMP5/NKX2-2/NKX6-1/WNT4/PAX6/PDX1/PROX1/BMP2/RFX3	12
GO:0017158	regulation of calcium ion-dependent exocytosis	18/1197	2.75E-05	0.001594155	SYP/STXBP5L/CHRNA5/SYT4/BAIAP3/NLGN1/SYT7/P2RY1/CACNA1D/PFN2/STXBP1/ADCY1/SCAMP5/STX1A/SYT1/CACNB2/SYN1/GRIN3A	18
GO:0090277	positive regulation of peptide hormone secretion	18/1197	2.75E-05	0.001594155	RFX6/PFKFB2/RBP4/ADCYAP1/CASR/SLC30A8/BAIAP3/VSNL1/ISL1/UCN3/CRH/ABAT/FFAR1/NKX6-1/PDX1/OXCT1/GCK/AACS	18
GO:0006664	glycolipid metabolic process	20/1197	2.77E-05	0.001594155	PNLIPRP2/B3GALT2/ST6GALNAC5/FUCA1/B4GALT6/ST8SIA3/ST8SIA4/PGAP1/GM2A/HEXA/GBA/ST3GAL6/CERK/ST3GAL5/SMPD1/UGCG/B3GNT5/B3GALNT1/GLB1/PIGK	20
GO:1905383	protein localization to presynapse	6/1197	3.03E-05	0.001723922	RAB27B/KIF5C/HSPB1/DLG2/MAP1A/KIF5A	6
GO:0050803	regulation of synapse structure or activity	32/1197	3.17E-05	0.001773206	SLITRK6/ROBO2/DGKB/GPM6A/LRRTM3/CDH2/CTNNA2/LINGO2/LRRTM2/GAP43/NLGN1/SLITRK1/LRRN3/SLC7A11/EPHA4/NRXN1/PAK3/IL10RA/TIAM1/NRCAM/CDH8/PTPRD/SHISA6/EFNA5/GHSR/EFNA1/NEURL1/SNCA/SLIT1/DNM3/CLSTN3/BHLHB9	32
GO:1903509	liposaccharide metabolic process	20/1197	3.19E-05	0.001773206	PNLIPRP2/B3GALT2/ST6GALNAC5/FUCA1/B4GALT6/ST8SIA3/ST8SIA4/PGAP1/GM2A/HEXA/GBA/ST3GAL6/CERK/ST3GAL5/SMPD1/UGCG/B3GNT5/B3GALNT1/GLB1/PIGK	20
GO:0050433	regulation of catecholamine secretion	11/1197	3.33E-05	0.001833116	CARTPT/CXCL12/SYT4/CHGA/CRH/AGT/ABAT/P2RY1/STX1A/GHSR/SNCA	11
GO:0035637	multicellular organismal signaling	29/1197	3.38E-05	0.001837236	GLRA1/CARTPT/KCNMB2/ABCC9/ATP2A3/CACNA2D1/KCNJ3/CACNA2D2/AGT/FXYD6/KCNIP1/FXYD3/CACNA1D/KCNJ11/KCNJ2/KCNA5/ANK2/NRCAM/GBA/TNR/CACNB2/TRPC1/KCND3/NFASC/JAM3/GHSR/ATP2B1/EHD3/KCNH2	29
GO:1902803	regulation of synaptic vesicle transport	16/1197	3.41E-05	0.001837236	CNIH2/SYP/STXBP5L/CHRNA5/SYT4/NLGN1/P2RY1/CACNA1D/PFN2/STXBP1/ADCY1/STX1A/SYT1/CACNB2/SYN1/GRIN3A	16
GO:0051928	positive regulation of calcium ion transport	21/1197	3.75E-05	0.001998543	PLA2G1B/CXCL12/BDKRB1/LPAR3/CASR/FGF14/CACNA2D1/WNK3/CRH/FFAR1/CACNA1D/WFS1/RGN/ANK2/CACNB2/TRPC1/SNCA/LGALS3/AKAP6/ATP2B1/EHD3	21
GO:0098656	anion transmembrane transport	32/1197	3.80E-05	0.002004183	GLRA1/SLC17A6/GABRG2/CASR/RGS4/SLC4A10/SLC7A8/SLC4A8/AGT/SLC1A2/CLCN4/FXYD3/SLC6A6/GLRA3/SLC7A11/EMB/CLDN4/GABRB3/GABRA1/ANKH/SLC25A12/GABRA2/SLC17A1/SLC7A5/SLC36A4/SLC7A2/SLC26A4/SLC23A2/BEST3/PCYOX1/SLC43A2/GLRB	32
GO:1990778	protein localization to cell periphery	37/1197	4.03E-05	0.00210933	CDH2/MRAP2/DPP6/KCNB2/WNK3/GPR158/P2RY1/GPC6/MAPK10/GNAI1/STXBP1/SNAP25/NSG1/KCNJ11/EPB41L3/DLG2/ANK2/RAB29/GRIN2A/CACNB2/VAMP8/PTCH1/PRKG2/NFASC/TSPAN5/EMP2/KIF13A/TTC7B/GHSR/PID1/LGALS3/LDLRAP1/PRKCH/VAMP2/TSPAN33/EHD3/RAB26	37
GO:0050432	catecholamine secretion	11/1197	5.55E-05	0.002872329	CARTPT/CXCL12/SYT4/CHGA/CRH/AGT/ABAT/P2RY1/STX1A/GHSR/SNCA	11
GO:0051952	regulation of amine transport	15/1197	5.70E-05	0.002877216	CARTPT/CXCL12/RGS4/SYT4/CHGA/CRH/AGT/ABAT/P2RY1/SV2A/RAB3B/STXBP1/STX1A/GHSR/SNCA	15
GO:2000300	regulation of synaptic vesicle exocytosis	15/1197	5.70E-05	0.002877216	SYP/STXBP5L/CHRNA5/SYT4/NLGN1/P2RY1/CACNA1D/PFN2/STXBP1/ADCY1/STX1A/SYT1/CACNB2/SYN1/GRIN3A	15
GO:0099640	axo-dendritic protein transport	6/1197	5.72E-05	0.002877216	RAB27B/KIF5C/HSPB1/DLG2/MAP1A/KIF5A	6
GO:0015849	organic acid transport	38/1197	6.60E-05	0.003257583	SLC38A4/SLC17A6/FABP4/PLA2G1B/CASR/RGS4/SLC38A5/SLC7A14/SLC7A8/SLCO1A2/SYT4/SLC6A17/AGT/SLC1A2/ABAT/SPX/SLC6A6/SV2A/SLC7A11/SLC27A6/STXBP1/SNAP25/EMB/SLC25A12/STX1A/SYT1/MAP2K6/SLC7A5/SLC36A4/SLC7A2/SNCA/SLC26A4/SLC25A21/SLC23A2/ABCB4/VAMP2/SLC43A2/SLC17A5	38
GO:0046942	carboxylic acid transport	38/1197	6.60E-05	0.003257583	SLC38A4/SLC17A6/FABP4/PLA2G1B/CASR/RGS4/SLC38A5/SLC7A14/SLC7A8/SLCO1A2/SYT4/SLC6A17/AGT/SLC1A2/ABAT/SPX/SLC6A6/SV2A/SLC7A11/SLC27A6/STXBP1/SNAP25/EMB/SLC25A12/STX1A/SYT1/MAP2K6/SLC7A5/SLC36A4/SLC7A2/SNCA/SLC26A4/SLC25A21/SLC23A2/ABCB4/VAMP2/SLC43A2/SLC17A5	38
GO:0051656	establishment of organelle localization	52/1197	7.05E-05	0.003444012	CNIH2/RASGRP1/CADPS/TGFA/SYP/CNIH3/STXBP5L/CHRNA5/SYT4/PCLO/CHGA/NLGN1/SYT7/FMN2/MAP1B/CPLX2/KIAA1107/P2RY1/SV2A/DYNC1I1/CACNA1D/RIMS2/PFN2/STXBP1/SNAP25/PAX6/UCHL1/ADCY1/LYN/STX1A/KIF1A/SYT1/CACNB2/MARK1/VAMP8/ATP6AP1/SYN1/KIF5A/SYNJ1/KIF13A/LRMP/KIF3A/SNCA/SLIT1/BBS5/SPIRE1/FGF10/VAMP2/TRAPPC4/AP3B2/GRIN3A/KIF3C	52
GO:0097305	response to alcohol	32/1197	7.56E-05	0.003661632	GLRA1/CLDN18/RBP4/ADCYAP1/RGS4/FOSB/UNC79/TGFBR3/UCN3/CRH/ABAT/HTR3A/GNAI1/CCL7/GNG2/KLF4/ADCY1/CD14/GRIN2A/EFNA5/PTCH1/OXCT1/ABCA2/AACS/GLB1/ATP2B1/GSN/GRAMD1B/XRN1/HAMP/GRIN3A/TNFSF4	32
GO:0051953	negative regulation of amine transport	8/1197	7.70E-05	0.003691	RGS4/SYT4/CHGA/CRH/ABAT/P2RY1/GHSR/SNCA	8
GO:0006687	glycosphingolipid metabolic process	14/1197	8.00E-05	0.003803863	B3GALT2/ST6GALNAC5/B4GALT6/ST8SIA3/ST8SIA4/GM2A/HEXA/GBA/CERK/ST3GAL5/SMPD1/UGCG/B3GALNT1/GLB1	14
GO:0050890	cognition	37/1197	8.63E-05	0.004066016	CALB1/CHL1/NPTX2/RASGRF1/ATP8A1/GLP1R/BCHE/SYT4/SLC6A4/CRH/AGT/BTG2/PLK2/SLC7A11/MEIS2/SNAP25/NRXN1/ADCY1/FOXP2/PTPRZ1/MAP1A/GM2A/SCN2A/TTC8/TMOD2/KCNAB1/TNR/GRIN2A/PRKAR2B/DLG4/SYNJ1/TUSC3/GHSR/JAKMIP1/BHLHB9/S100B/NDRG4	37
GO:0045921	positive regulation of exocytosis	16/1197	8.99E-05	0.004198331	RAB27B/SYT4/VSNL1/NLGN1/EXPH5/SYT7/CACNA1D/STXBP1/SCAMP5/STX1A/SYT1/CACNB2/VAMP8/ATP6AP1/F2RL1/SNCA	16
GO:0033604	negative regulation of catecholamine secretion	6/1197	0.000100281	0.004598861	SYT4/CHGA/CRH/ABAT/P2RY1/GHSR	6
GO:0061000	negative regulation of dendritic spine development	6/1197	0.000100281	0.004598861	NLGN1/FSTL4/PLK2/ASAP1/EFNA1/DNM3	6
GO:0016042	lipid catabolic process	38/1197	0.000109359	0.004935954	PNLIPRP2/AADAC/CLPS/PNLIP/CEL/PLCE1/FABP4/PLA2G1B/ENPP2/PLCXD3/PLCB4/RARRES2/HADH/PDE3B/HSD17B14/LIPC/PLA1A/ANGPTL3/FUCA1/AMACR/HAO1/GM2A/INPP5F/GBA/PLD3/ACADVL/SMPD1/ABCD2/AIG1/ETFDH/CYP19A1/BSCL2/PLCH1/LIPA/NUDT7/CYP27A1/NAAA/ABHD6	38
GO:0007611	learning or memory	33/1197	0.000110094	0.004935954	CALB1/NPTX2/RASGRF1/ATP8A1/GLP1R/BCHE/SYT4/SLC6A4/CRH/AGT/BTG2/PLK2/SLC7A11/MEIS2/SNAP25/NRXN1/ADCY1/FOXP2/PTPRZ1/MAP1A/GM2A/SCN2A/TMOD2/KCNAB1/TNR/GRIN2A/PRKAR2B/DLG4/SYNJ1/GHSR/BHLHB9/S100B/NDRG4	33
GO:0006821	chloride transport	17/1197	0.000111574	0.004935954	GLRA1/GABRG2/CASR/SLC4A10/CLCN4/FXYD3/GLRA3/CLDN4/GABRB3/GABRA1/ANO5/GABRA2/PRKG2/SLC26A4/BEST3/PCYOX1/GLRB	17
GO:0048488	synaptic vesicle endocytosis	10/1197	0.000112759	0.004935954	RAB27B/SYP/SYT11/NLGN1/SH3GL2/KIAA1107/STX1A/DNAJC6/SYNJ1/SNCA	10
GO:0140238	presynaptic endocytosis	10/1197	0.000112759	0.004935954	RAB27B/SYP/SYT11/NLGN1/SH3GL2/KIAA1107/STX1A/DNAJC6/SYNJ1/SNCA	10
GO:0099601	regulation of neurotransmitter receptor activity	14/1197	0.000113297	0.004935954	CNIH2/GRIA4/NPTX2/RGS9/RASGRF1/GRIA2/CNIH3/NLGN1/CRH/GRIA3/DLG2/GRIN2A/SHISA6/DLG4	14
GO:1901652	response to peptide	55/1197	0.000114468	0.004945762	PLA2G1B/CXCL12/PCK1/CASR/ACVR1C/PTPRN/GLP1R/RARRES2/HADH/NFKBIA/GCNT1/PDE3B/CACNA2D1/VGF/PDK4/KL/TGFBR3/AGT/BTG2/MAP1B/NKX6-1/SESN3/GNAI1/EPHA4/KLF4/ADCY1/LDOC1/ADM/QDPR/UCP2/PRLR/GAL/KAT2B/LYN/ENPP1/RIPK2/PRKAR2B/CACNA1A/ATP6V0A1/ATP6AP1/NR4A1/NAMPT/ERRFI1/GHSR/PID1/GHR/SIK2/GCK/APC/AGTRAP/ATP2B1/VAMP2/SORT1/TBC1D4/TCIRG1	55
GO:0042593	glucose homeostasis	31/1197	0.000117176	0.005021294	CARTPT/G6PC2/RFX6/PCK1/RBP4/CASR/PTPRN/NEUROD1/STXBP5L/PTPRN2/BAIAP3/VSNL1/VGF/PDK4/CRH/FFAR1/SESN3/PAX6/MLXIPL/TIAM1/WFS1/KCNJ11/UCP2/PDK3/EFNA5/PTCH1/PDX1/OXCT1/GCK/AACS/MIR15A	31
GO:1990138	neuron projection extension	23/1197	0.000126666	0.005360224	CXCL12/UNC13A/SYT4/SH3GL2/MAP1B/NKX6-1/RIMS2/TIAM1/SEMA5A/DPYSL2/TNFRSF12A/TMEM108/NRCAM/IFRD1/ALCAM/TNR/SYT1/RAPH1/CYFIP2/SLIT1/SYT17/RUFY3/RNF157	23
GO:0033500	carbohydrate homeostasis	31/1197	0.000127136	0.005360224	CARTPT/G6PC2/RFX6/PCK1/RBP4/CASR/PTPRN/NEUROD1/STXBP5L/PTPRN2/BAIAP3/VSNL1/VGF/PDK4/CRH/FFAR1/SESN3/PAX6/MLXIPL/TIAM1/WFS1/KCNJ11/UCP2/PDK3/EFNA5/PTCH1/PDX1/OXCT1/GCK/AACS/MIR15A	31
GO:0031646	positive regulation of neurological system process	13/1197	0.00015995	0.006689748	CARTPT/RGS4/NLGN1/ABAT/RIMS2/NRXN1/SLC25A12/STX1A/GBA/TNR/DLG4/IGSF11/S100B	13
GO:1901615	organic hydroxy compound metabolic process	55/1197	0.000183345	0.007607356	CEL/PLCE1/PFKFB2/PCK1/RBP4/MTMR7/GC/PLCB4/BMP5/SORL1/PSAT1/TPH1/SCD/PLTP/ABAT/LIPC/DDC/EPHX2/P2RY1/ANGPTL3/GPD1/SLC7A11/WNT4/GCH1/NPC2/GCNT4/NPC1L1/CPQ/SLC25A12/ACLY/AMACR/HAO1/GBA/ALDH1A1/ACADVL/GRIN2A/GK/TRPC1/SGPP2/SMPD1/SDR16C5/SYNJ1/ADH1B/CYP19A1/PLCH1/OCRL/DHCR7/SNCA/PROX1/CYP27A1/RDH10/BMP2/NAAA/LDLRAP1/OSBPL6	55
GO:1902476	chloride transmembrane transport	14/1197	0.00018544	0.00763372	GLRA1/GABRG2/CASR/CLCN4/FXYD3/GLRA3/CLDN4/GABRB3/GABRA1/GABRA2/SLC26A4/BEST3/PCYOX1/GLRB	14
GO:0035249	synaptic transmission, glutamatergic	13/1197	0.000190167	0.00776714	CNIH2/ADCYAP1/GRIA2/CNIH3/UNC13A/NLGN1/STXBP1/NRXN1/SERPINE2/TNR/SYT1/TSHZ3/CLSTN3	13
GO:0046434	organophosphate catabolic process	30/1197	0.00021219	0.008599465	PNLIPRP2/PFKFB2/ENTPD3/ENPP2/MTMR7/PDE8B/GDA/DDIT4/LIPC/NUPR1/ANGPTL3/GPD1/ENO2/MLXIPL/SLC25A12/ALDOC/INPP5F/PGM2L1/PNP/ENPP1/SMPD1/SYNJ1/HK2/GCK/NUDT7/PFKM/OGDHL/DCTPP1/ABHD6/XDH	30
GO:0099175	regulation of postsynapse organization	17/1197	0.000247704	0.009961516	DGKB/CDH2/LRRTM2/GAP43/NLGN1/SLC7A11/EPHA4/NRXN1/PAK3/TIAM1/NRCAM/PTPRD/SHISA6/GHSR/EFNA1/DNM3/BHLHB9	17
Enrichment analyses of clinic-related modules
KEGG enrichment of normal-related module
ID	Description	GeneRatio	pvalue	p.adjust	geneID	Count
hsa04972	Pancreatic secretion	24/560	8.31E-08	2.52E-05	5408/279/63036/51032/5407/5406/10136/1056/23436/1506/5319/1358/1360/5874/440387/1357/5332/489/5646/107/5644/7220/490/886	24
hsa04950	Maturity onset diabetes of the young	10/560	4.76E-06	0.000515749	6514/222546/3375/4760/4821/4825/5080/3651/2645/389692	10
hsa04911	Insulin secretion	19/560	5.11E-06	0.000515749	6514/139760/10242/116/5332/2740/27445/2864/776/9699/6616/107/3767/6804/3651/64764/2645/6844/886	19
hsa05033	Nicotine addiction	11/560	6.12E-05	0.003882231	57084/2893/2566/2891/2892/2562/2554/2555/2903/773/116443	11
hsa04142	Lysosome	22/560	6.41E-05	0.003882231	10577/2517/2760/3073/2629/3423/1200/175/535/6609/537/1515/20/3988/2720/2799/6272/8120/2548/2990/26503/10312	22
hsa04713	Circadian entrainment	18/560	0.000106735	0.004042585	2893/116/5332/2891/3763/2775/3760/2892/776/2770/54331/107/2786/8863/51655/2903/5593/2788	18
hsa04024	cAMP signaling pathway	30/560	0.000201979	0.006799967	51196/139760/2893/116/1908/2740/2891/489/3355/4792/5140/2892/5602/776/2770/7074/1261/107/8503/10451/2903/10000/6752/5727/64764/2693/7434/6751/490/116443	30
hsa04974	Protein digestion and absorption	16/560	0.000787104	0.019874387	643834/63036/51032/10136/23436/1506/1358/1803/1360/4225/440387/1357/23428/5646/5644/120103	16
hsa04930	Type II diabetes mellitus	10/560	0.001027593	0.022240042	6514/5602/776/3767/8503/773/3651/3099/2645/389692	10
hsa04723	Retrograde endocannabinoid signaling	21/560	0.001345319	0.02699679	57084/2893/2566/5332/2891/3763/2775/3760/2892/5602/776/2770/54331/2562/107/2554/2786/2555/773/2788/57406	21
hsa05032	Morphine addiction	15/560	0.001425573	0.02699679	2566/3763/8622/5140/2775/3760/2770/54331/2562/107/2554/2786/2555/773/2788	15
hsa04360	Axon guidance	24/560	0.001645725	0.028870647	6092/6387/9723/10154/2770/54361/2043/5063/80031/8503/6091/658/9037/1808/7220/4756/1946/5727/1630/84612/1942/29984/6585/223117	24
hsa05030	Cocaine addiction	10/560	0.001715088	0.028870647	6571/8787/2891/2354/1644/2770/2903/1742/64764/116443	10
hsa04080	Neuroactive ligand-receptor interaction	38/560	0.00237495	0.037874202	2741/680/2893/2566/623/23566/3375/116/1908/2740/2891/3355/1138/5646/114131/1392/183/2892/5028/8001/134864/2562/2554/133/5644/5618/51083/2555/2903/6752/2693/2150/2690/7434/6751/886/116443/2743	38
hsa04973	Carbohydrate digestion and absorption	9/560	0.004533354	0.068680318	279/6514/57818/5332/6523/776/8503/10000/3099	9
hsa00511	Other glycan degradation	5/560	0.006450828	0.093076239	2517/3073/2629/175/2720	5
hsa04979	Cholesterol metabolism	9/560	0.006921555	0.095328684	5360/3990/27329/10577/3988/1593/26119/6272/4043	9
hsa05031	Amphetamine addiction	11/560	0.007674724	0.099757523	6571/2893/2891/2354/1644/2892/776/6804/2903/64764/116443	11
hsa04730	Long-term depression	10/560	0.007901586	0.099757523	5332/2891/2775/1392/2892/2770/4067/5593/773/2781	10
hsa00531	Glycosaminoglycan degradation	5/560	0.008262285	0.100138897	3073/3423/2720/2799/2990	5
hsa01040	Biosynthesis of unsaturated fatty acids	6/560	0.009340725	0.108855373	9415/6319/6785/3992/79966/9524	6
