# Supplementary material for: Identification of MEDAG as a Hub Candidate Gene in the Onset and Progression of Type 2 Diabetes Mellitus by Comprehensive Bioinformatics Analysis
Source: Biomed Res Int. 2021 Feb 25;2021:3947350. doi: 10.1155/2021/3947350 (PMC7938259; doi:10.1155/2021/3947350)
Supplement: Supplementary 2 — Supplement Table 2: details for DEG analysis on the T2DM-related module (including official gene symbols, mean expression levels, log fold change, p value, and adjusted p value for DEGs). [file 3947350.f2.txt]

Details for DEGs analysis
gene name	logFC	average of expression	P.Value	adj.P.Value
PGC	1.395137455	6.871138895	7.27E-06	0.004551201
C7	1.18737159	7.485223265	0.005820187	0.084106752
SFRP4	0.998616255	4.83327864	0.000208033	0.023114766
SLC6A14	0.970296726	5.804192008	0.000172906	0.021086064
SERPINF1	0.959760326	7.607949905	8.47E-07	0.002118576
IL1RL1	0.93603457	6.113709538	0.00036675	0.027369415
MEDAG	0.881586593	6.965682932	0.000165787	0.021086064
MMP10	0.866329893	7.933383223	0.001202578	0.046126954
APOD	0.823307686	8.151082396	0.002078055	0.0536852
IL6	0.818515415	6.895148242	0.00130055	0.047121394
PTGS2	0.81620789	8.449727974	0.00115911	0.044926733
MMP3	0.811909298	8.129280504	0.002294291	0.055735387
ANXA10	0.785945153	5.73467811	0.000177935	0.021182717
SPON1	0.735195972	7.400355221	9.11E-05	0.017538991
FGFBP1	0.722855187	7.629030057	0.008457516	0.0982832
LAMC2	0.700033324	10.02388428	0.000362714	0.027369415
IL33	0.691431537	6.23933693	0.003439004	0.065524849
GPC3	0.6839325	5.431720375	1.34E-05	0.006314303
IL24	0.680028399	6.409268979	0.002984521	0.062874112
MFAP4	0.662401071	6.42545403	0.00019081	0.02218721
VSIG1	0.65948857	4.952535092	0.002471137	0.056938652
CELA3A	0.651594398	12.17553585	0.00829602	0.097375323
PDGFRA	0.645141591	7.246835129	0.000168959	0.021086064
DPT	0.640700665	6.387956597	0.002634012	0.059593023
GLIPR1	0.640572466	7.969347978	0.000591618	0.033614683
OGN	0.634184768	4.099036258	0.000161578	0.021086064
CLDN18	0.631130697	5.900124519	0.000412434	0.029044671
CEMIP	0.628573371	6.127709219	0.002189293	0.054821038
FGF2	0.623130988	8.608747752	7.96E-05	0.017314413
CLMP	0.616021741	7.262464926	6.93E-05	0.016491677
EDNRB	0.615937941	8.606834695	0.00471317	0.0761018
LIF	0.600721931	7.57768369	0.007662404	0.094132729
MIR155HG	0.592372611	4.24731116	0.000339572	0.027159822
BDKRB1	0.590672337	6.877022344	0.00062219	0.033814667
IL1R2	0.584294069	6.055078344	5.16E-05	0.014306598
TMPRSS4	0.577055912	5.989135075	0.006780232	0.088775237
ACSL5	0.573171522	7.065008008	0.003023864	0.062874112
CRISPLD2	0.572749982	6.956105817	0.000927052	0.040660155
MIR492	0.567486304	5.074174531	0.009111279	0.101236436
DCN	0.563137316	8.047589536	0.002649389	0.059670914
ADAMTS9	0.559293697	7.801889478	0.001233304	0.046364802
TGFA	0.557836639	7.71421849	0.000128443	0.020069258
HGF	0.556807071	5.694604732	0.000364007	0.027369415
IL1R1	0.552669314	8.726264032	2.41E-05	0.00955236
IL11	0.55010636	8.347952209	0.002350008	0.05587825
CXCL12	0.549708432	7.396206699	0.003149115	0.063884029
IL13RA2	0.540291187	5.770013536	0.002302164	0.055735387
CTSE	0.517389369	8.54658686	0.003259456	0.064762535
THBS2	0.516538684	8.632683773	0.004215265	0.072676977
KYNU	0.510803588	5.968840339	0.004390692	0.073952798
PLAU	0.507589477	8.345832645	0.0018058	0.052801173
ABCA8	0.507311647	4.328774612	0.001360009	0.048310055
SMOX	0.504556239	7.41647196	7.36E-05	0.016730819
TAGLN3	-0.501690019	7.526882353	0.001928135	0.053322843
GPM6A	-0.506350107	7.155475364	0.004370358	0.073952798
MAFB	-0.507133932	8.972719032	0.000581781	0.033435709
CASR	-0.509100025	8.941312192	0.001951199	0.053322843
ST18	-0.514870504	7.747821645	0.001111842	0.044120696
HADH	-0.516380454	10.38808373	0.000317852	0.02709886
RGS9	-0.516897871	8.405280699	0.001622485	0.050387748
SYT13	-0.523815856	9.570516479	0.000456234	0.030737051
G6PC2	-0.528619193	11.39627967	0.009519738	0.103475414
PLCXD3	-0.529956242	7.497322235	0.001054076	0.042848635
ELAVL4	-0.532302925	6.4672237	0.000279771	0.025336663
NKX2-2	-0.537513041	8.205302314	0.000281612	0.025336663
RNU1-70P	-0.543683193	5.205000319	8.19E-06	0.004551201
SNORD115-25	-0.543844886	6.908972774	0.007428504	0.092394324
PCSK1	-0.546824822	11.67792299	0.000330283	0.027159822
ATP2A3	-0.546993957	9.415545719	0.000259369	0.025009696
PPP1R1A	-0.547163466	9.366952035	0.000948598	0.040887842
BPIFC	-0.548056252	6.043559599	0.008734122	0.099387224
ARG2	-0.563756534	7.77316564	0.000460832	0.030737051
FFAR4	-0.580250057	6.600404131	6.55E-05	0.016366362
CNIH2	-0.600750528	8.580002819	0.00144149	0.04896818
PPM1E	-0.601838784	6.603482747	0.000158876	0.021086064
RNU6-522P	-0.602740148	3.024728375	0.003477622	0.065615512
LRRTM3	-0.628764291	7.426039356	2.48E-05	0.00955236
ENTPD3	-0.650396357	8.303821313	0.000164545	0.021086064
CNTN4	-0.650600125	7.359133095	0.000499959	0.031858922
PCK1	-0.657919688	6.346437022	0.000101529	0.018801697
GLP1R	-0.668344173	8.113224264	6.32E-06	0.004551201
ROBO2	-0.674725834	7.953326856	0.000251002	0.025009696
ERO1LB	-0.691930363	10.56377192	7.86E-06	0.004551201
PFKFB2	-0.69956185	8.635916499	5.03E-05	0.014306598
RASGRP1	-0.708944166	6.938990055	1.35E-06	0.002242372
IAPP	-0.718208546	13.11873312	1.39E-05	0.006314303
ABCC8	-0.747194486	9.849208436	0.000399492	0.02894871
FAM105A	-0.761617487	8.660363788	4.54E-06	0.004539294
KLHL41	-0.823824905	7.87647824	0.000336944	0.027159822
CHL1	-0.932613653	6.612666916	1.97E-06	0.002466188
GLRA1	-0.982175836	6.787112514	4.26E-05	0.014184084
SLC2A2	-1.08203638	7.542657049	2.17E-07	0.00108401
